# Supplementary material for: Integration of graph neural networks and genome-scale metabolic models for predicting gene essentiality
Source: NPJ Syst Biol Appl. 2024 Mar 6;10:24. doi: 10.1038/s41540-024-00348-2 (PMC10917767; doi:10.1038/s41540-024-00348-2)
Supplement: Supplementary file 3 — Supplementary Data File [file 41540_2024_348_MOESM3_ESM.xlsx]

## Sheet: list_of_genes_prediction_all
	This speadsheet contains the data for Figure 2E in main text
Legend
ground_truth	Measured essentiality labels for 240 E. coli genes from Monk et al, Nat Biotech, 2017. Aerobic growth in glucose.
fba_pred	FBA-predicted essentiality labels
FlowGat_pred	FlowGAT-predicted essentiality labels across 10 rounds of re-training with different random seed for weight initialization
gene	label	ground_truth	fba_pred	FlowGAT_pred
	essential = 1; non-essential = 0			0	1	2	3	4	5	6	7	8	9
b0029	IPDPS	1	1	1	1	1	1	1	1	1	1	1	1
b0103	DPCOAK	1	1	1	1	1	1	1	1	1	1	1	1
b0131	ASP1DC	0	1	1	1	1	1	1	1	1	1	1	1
b0134	MOHMT	0	1	1	1	1	1	1	1	1	1	1	1
b0159	AHCYSNS	1	1	1	1	1	1	1	1	1	1	1	1
b0174	UDCPDPS	1	1	1	1	1	1	1	1	1	1	1	1
b0175	DASYN161	1	1	1	1	1	1	1	1	1	1	1	1
b0180	OPMEACPD	1	1	1	1	1	1	1	1	1	1	1	1
b0221	ACOAD7f	0	0	1	1	1	1	1	1	1	1	1	1
b0775	BTS5	1	1	1	1	1	1	1	1	1	1	1	1
b0914	PE161abcpp	1	1	1	1	1	1	1	1	1	1	1	1
b1062	DHORTS	1	1	1	1	1	1	1	1	1	1	1	1
b1093	3OAR140	1	1	1	1	1	1	1	1	1	1	1	1
b1136	ICDHyr	1	1	1	1	1	1	1	1	1	1	1	1
b1779	GAPD	1	0	1	1	1	1	1	1	1	1	1	1
b2019	ATPPRT	1	1	1	1	1	1	1	1	1	1	1	1
b2020	HISTD	1	1	1	1	1	1	1	1	1	1	1	1
b2022	HISTP	1	1	1	1	1	1	1	1	1	1	1	1
b2029	GND	0	0	1	1	1	1	1	1	1	1	1	1
b2551	GHMT2r	1	0	1	1	1	1	1	1	1	1	1	1
b2889	IPDDI	0	0	1	1	1	1	1	1	1	1	1	1
b2925	FBA3	1	0	1	1	1	1	1	1	1	1	1	1
b2926	PGK	1	0	1	1	1	1	1	1	1	1	1	1
b2942	METAT	1	1	1	1	1	1	1	1	1	1	1	1
b3018	AGPAT161	1	1	1	1	1	1	1	1	1	1	1	1
b3041	DB4PS	1	1	1	1	1	1	1	1	1	1	1	1
b3177	DHPS2	1	1	1	1	1	1	1	1	1	1	1	1
b3187	OCTDPS	1	1	1	1	1	1	1	1	1	1	1	1
b3236	MDH	0	0	1	1	1	1	1	1	1	1	1	1
b3433	ASAD	1	1	1	1	1	1	1	1	1	1	1	1
b3572	VPAMTr	0	0	1	1	1	0	1	0	0	1	1	0
b3770	ILETA	1	1	1	1	1	1	1	1	1	1	1	1
b3804	UPP3S	1	1	1	0	1	1	1	1	1	1	1	1
b3831	PYNP2r	0	0	1	1	1	1	1	1	1	1	1	1
b3843	OPHBDC	1	1	1	1	1	1	1	1	1	1	1	1
b3844	FADRx	0	0	1	1	1	1	1	1	1	1	1	1
b3850	PPPGO3	1	1	1	1	1	1	1	1	1	1	1	1
b3916	PFK_3	1	0	1	1	1	1	1	1	1	1	1	1
b3919	TPI	1	0	1	1	1	1	1	1	1	1	1	1
b3956	PPC	1	0	1	1	1	1	1	1	1	1	1	1
b3994	AMPMS2	1	1	1	1	1	1	1	1	1	1	1	1
b4005	PRAGSr	1	1	1	1	1	1	1	1	1	1	1	1
b4006	IMPC	1	1	0	1	0	0	0	0	0	0	0	0
b4160	PSD160	1	1	1	1	1	1	1	1	1	1	1	1
b4214	BPNT	1	1	1	1	1	1	1	1	1	1	1	1
b4238	RNTR1c2	0	0	1	1	1	1	1	1	1	1	1	1
b4384	PUNP1	0	0	1	1	1	1	1	1	1	1	1	1
b0025	FMNAT	1	1	1	1	1	1	1	1	1	1	1	1
b0031	DHDPRy	1	1	1	1	1	1	1	1	1	1	1	1
b0085	UAAGDS	1	1	1	1	1	1	1	1	1	1	1	1
b0086	UGMDDS	1	1	1	1	1	1	1	1	1	1	1	1
b0088	UAMAGS	1	1	1	1	1	1	1	1	1	1	1	1
b0091	UAMAS	1	1	1	1	1	1	1	1	1	1	1	1
b0133	PANTS	0	1	1	1	1	1	1	1	1	1	1	1
b0142	HPPK2	1	1	1	1	1	1	1	1	1	1	1	1
b0179	U23GAAT	1	1	1	1	1	1	1	1	1	1	1	1
b0242	GLU5K	1	1	1	1	1	1	1	1	1	1	1	1
b0420	DXPS	1	1	1	1	1	1	1	1	1	1	1	1
b0452	FACOAE160	0	0	1	1	1	1	1	1	1	1	1	1
b0474	ADK3	1	0	1	1	1	1	1	1	1	1	1	1
b0477	GSNK	0	0	1	1	1	1	1	1	1	1	1	1
b0523	AIRC3	1	1	1	1	1	1	0	1	1	1	1	1
b0529	MTHFD	1	0	1	1	1	1	1	1	1	1	1	1
b0767	PGL	0	0	1	1	1	1	1	1	1	1	1	1
b0778	DBTS	0	1	1	1	1	1	1	1	1	1	1	1
b0910	CYTK1	0	0	1	1	1	1	1	1	1	1	1	1
b1215	KDOPS	1	1	1	1	1	1	1	1	1	1	1	1
b1288	EGMEACPR	1	1	1	1	1	1	1	1	1	1	1	1
b2153	GTPCI	1	1	1	1	1	1	1	1	1	1	1	1
b2312	GLUPRT	1	1	1	1	1	1	1	1	1	1	1	1
b2400	GLUTRS	1	1	1	1	1	1	1	1	1	1	1	1
b2413	SO4t2pp	0	0	0	0	1	1	1	1	0	1	0	0
b2472	SDPDS	1	1	1	1	1	1	1	1	1	1	1	1
b2476	PRASCSi	1	1	1	1	1	1	1	1	1	1	1	1
b2500	GARFT	0	0	1	1	1	1	1	1	1	1	1	1
b2507	GMPS	1	1	1	1	1	1	1	1	1	1	1	1
b2557	PRFGS	1	1	1	1	1	1	1	1	1	1	1	1
b2600	PPND	1	1	1	1	1	1	1	1	1	1	1	1
b2615	NADK	1	1	1	1	1	1	1	1	1	1	1	1
b2746	MECDPS	1	1	1	1	1	1	1	1	1	1	1	1
b3040	MN2tpp	0	1	0	0	0	0	0	0	0	1	0	0
b3368	SHCHD2	1	1	1	1	1	1	1	1	1	1	1	1
b3386	RPE	0	0	1	1	1	1	1	1	1	1	1	1
b3412	PMEACPE	0	1	1	1	1	1	1	1	1	1	1	1
b3634	PTPATi	1	1	1	1	1	1	1	1	1	1	1	1
b3648	GK1	1	1	1	1	1	1	1	1	1	1	1	1
b3708	TRPAS2	0	0	1	1	1	1	1	0	0	1	1	1
b3729	GF6PTA	1	1	1	1	1	1	1	1	1	0	1	1
b3730	G1PACT	1	1	0	0	0	0	1	0	0	1	0	0
b3771	DHAD2	1	1	1	1	1	1	1	1	1	1	1	1
b3939	SHSL1	1	1	1	1	1	0	1	1	1	0	1	1
b3941	MTHFR2	1	1	1	1	1	1	1	1	1	1	1	1
b3958	AGPR	1	1	1	1	1	1	1	1	1	1	1	1
b3972	UAPGR	1	1	1	1	1	1	1	1	1	1	1	1
b4006	AICART	1	1	1	1	1	1	0	1	1	1	1	1
b4160	PSD161	1	1	1	1	1	1	1	1	1	1	1	1
b4238	RNTR3c2	0	0	1	1	1	1	1	1	1	1	1	1
b0003	HSK	1	1	1	1	1	1	1	1	1	1	1	1
b0074	IPPS	1	1	1	1	1	1	1	1	1	1	1	1
b0155	CLt3_2pp	0	0	1	1	1	1	1	1	1	1	1	1
b0175	DASYN160	1	1	1	1	1	1	1	1	1	1	1	1
b0221	ACOAD4f	0	0	1	1	1	1	1	1	1	1	1	1
b0243	G5SD	1	1	1	1	1	1	1	1	1	1	1	1
b0417	TMPK	1	1	1	1	1	1	1	1	1	1	1	1
b0474	ADNK1	1	0	1	1	1	1	1	1	1	1	1	1
b0524	USHD	1	1	1	1	1	1	1	1	1	1	1	1
b0529	MTHFC	1	0	1	1	1	1	1	1	1	1	1	1
b0639	NNATr	1	1	1	1	1	1	1	1	1	1	1	1
b0720	CS	1	1	1	1	1	1	1	1	1	1	1	1
b0907	PSERT	1	0	1	1	1	1	1	1	1	1	1	1
b0908	PSCVT	1	1	1	1	1	0	1	1	1	1	1	1
b0915	TDSK	1	1	1	1	1	1	1	1	1	1	1	1
b1131	ADSL1r	1	1	1	1	1	1	1	1	1	1	1	1
b1263	ANPRT	1	1	1	1	1	1	1	1	1	1	1	1
b1378	POR5	0	0	1	1	1	1	1	1	1	1	1	1
b1695	ACOAD1fr	0	0	1	1	1	1	1	1	1	1	1	1
b2021	HSTPT	1	1	1	1	1	1	1	1	1	1	1	1
b2022	IGPDH	1	1	0	1	1	1	1	1	1	0	1	1
b2024	PRMICI	1	1	1	1	1	1	1	1	1	1	1	1
b2320	PERD	1	0	1	1	1	1	1	1	1	1	1	1
b2329	CHORS	1	1	1	1	0	1	1	1	1	1	1	1
b2436	CPPPGO	0	0	1	1	1	1	1	1	1	1	1	1
b2478	DHDPS	1	1	1	1	1	1	1	1	1	1	1	1
b2529	I4FE4SR	0	0	1	1	1	1	1	1	1	1	1	1
b2599	PPNDH	1	1	1	1	1	1	1	1	1	1	1	1
b2687	RHCCE	0	1	1	1	1	1	1	1	1	1	1	1
b2818	ACGS	1	1	1	1	1	1	1	1	1	1	1	1
b2838	DAPDC	1	1	1	1	1	1	1	1	1	1	1	1
b3040	ZN2tpp	0	1	0	0	1	1	0	0	0	0	0	0
b3196	CAt6pp	0	1	1	0	1	1	0	0	0	0	0	0
b3368	SHCHF	1	1	1	1	1	1	1	1	1	1	1	1
b3771	DHAD1	1	1	1	1	1	1	1	1	1	1	1	1
b3774	KARA2	1	1	1	1	1	1	1	1	1	1	1	1
b3809	DAPE	1	1	1	1	1	1	1	1	1	1	1	1
b3957	ACODA	1	1	1	1	1	1	1	1	1	1	1	1
b3960	ARGSL	1	1	1	1	1	1	1	1	1	1	1	1
b3993	TMPPP	1	1	1	1	1	1	1	1	1	1	1	1
b3997	UPPDC1	1	1	1	1	1	1	1	1	1	1	1	1
b4013	HSST	1	1	1	1	1	1	1	1	1	1	1	1
b4025	PGI	0	0	1	1	0	0	1	1	1	1	1	1
b4040	HBZOPT	1	1	1	0	1	1	0	0	0	0	0	0
b4067	ACt4pp	0	0	1	1	1	1	1	1	1	1	0	1
b4245	ASPCT	1	1	1	1	1	1	1	1	1	1	1	1
b4383	PPM	0	0	0	1	1	0	0	0	0	1	0	1
b0010	ACt2rpp	0	0	1	1	1	1	1	1	1	1	1	1
b0087	PAPPT3	1	1	1	1	1	1	1	1	1	1	1	1
b0090	UAGPT3	1	1	1	1	1	1	1	1	1	1	1	1
b0109	NNDPR	1	1	1	1	1	1	1	1	1	1	1	1
b0180	OGMEACPD	1	1	1	1	1	1	1	1	1	1	1	1
b0182	LPADSS	1	1	1	1	1	1	1	1	1	1	1	1
b0369	PPBNGS	1	1	1	0	1	1	1	1	1	1	1	1
b0415	RBFSa	1	1	1	1	1	0	0	0	1	0	1	0
b0421	GRTT	1	1	1	1	1	1	1	1	1	1	1	1
b0452	FACOAE120	0	0	1	1	1	1	1	1	1	1	1	1
b0521	CBMKr	0	0	1	1	1	1	1	1	1	1	1	1
b0522	AIRC2	1	1	1	1	1	1	1	1	1	1	1	1
b0777	MALCOAMT	0	1	1	1	1	1	1	1	1	1	1	1
b0888	TRDR	0	0	1	1	1	1	1	1	1	1	1	1
b0907	OHPBAT	1	0	1	1	1	1	1	1	1	1	1	1
b0918	KDOCT2	1	1	1	1	1	1	1	1	1	1	1	1
b1093	OPMEACPR	1	1	1	1	1	1	1	1	1	1	1	1
b1210	GLUTRR	1	1	1	1	1	1	1	1	1	1	1	1
b1262	IGPS	1	1	1	1	1	1	1	1	1	1	1	1
b1277	GTPCII2	1	1	1	1	1	1	1	1	1	1	1	1
b1511	AI2K	0	0	1	1	1	1	1	1	1	1	1	1
b1518	PAI2I	0	0	1	1	1	1	1	1	1	1	1	1
b1662	RBFSb	1	1	0	0	0	0	0	0	0	0	0	0
b1693	DHQTi	1	1	1	1	1	1	1	1	1	1	1	1
b1740	NADS1	1	1	1	1	1	1	1	1	1	1	1	1
b2026	PRATPP	1	1	1	1	1	1	1	1	1	1	1	1
b2103	PMPK	0	1	1	1	1	1	1	1	1	1	1	1
b2515	MECDPDH5	1	1	1	1	1	1	1	1	1	1	1	1
b2585	PSSA161	1	1	1	1	1	1	1	1	1	1	1	1
b2762	PAPSR	1	1	1	1	1	1	1	1	1	1	1	1
b2913	PGCD	1	0	1	1	1	1	1	1	1	1	1	1
b3040	FE2tpp	0	1	0	0	1	0	0	0	0	0	0	0
b3176	PGAMT	1	1	1	1	0	1	1	1	1	1	1	1
b3198	KDOPP	0	1	1	1	1	1	1	1	1	1	1	1
b3368	UPP3MT	1	1	1	1	1	1	1	1	1	1	1	1
b3389	DHQS	1	1	1	1	1	1	1	1	1	1	1	1
b3607	SERAT	1	1	1	1	1	1	1	1	1	1	1	1
b3633	MOAT2	1	1	1	1	1	1	1	1	1	1	1	1
b3639	PPNCL2	1	1	1	1	1	1	1	1	1	1	1	1
b3642	ORPT	1	1	1	1	1	1	1	1	1	1	1	1
b3816	NI2tpp	0	0	0	0	1	0	0	0	0	0	0	0
b3959	ACGK	1	1	1	1	1	1	1	1	1	1	1	1
b3967	GLUR	1	1	1	1	1	1	1	1	1	1	1	1
b3974	PNTK	1	1	1	1	1	1	1	1	1	1	1	1
b3991	TYRL	1	1	1	1	1	1	1	1	1	1	1	1
b4208	DALAt2pp	0	0	1	1	1	1	1	1	1	1	1	1
b4238	RNTR2c2	0	0	1	1	1	1	1	1	1	1	1	1
b4388	PSP_L	1	0	1	1	1	1	1	1	1	1	1	1
b0004	THRS	1	1	1	1	1	1	1	1	1	1	1	1
b0025	RBFK	1	1	1	1	1	1	1	1	1	1	1	1
b0096	UHGADA	1	1	1	1	1	1	1	1	1	1	1	1
b0154	G1SAT	1	1	1	1	1	1	1	1	1	1	1	1
b0166	THDPS	1	1	1	1	1	1	1	1	1	1	1	1
b0173	DXPRIi	1	1	1	1	1	1	1	1	1	1	1	1
b0221	ACOAD6f	0	0	1	1	1	1	1	1	1	1	1	1
b0386	P5CR	1	1	1	1	1	1	1	1	1	1	1	1
b0414	DHPPDA2	1	1	1	1	1	1	1	1	1	1	1	1
b0452	FACOAE161	0	0	1	1	1	1	1	1	1	1	1	1
b0750	QULNS	1	1	1	1	1	1	1	1	1	1	1	1
b0774	AMAOTr	0	1	0	0	0	1	0	0	0	0	0	0
b0776	AOXSr2	0	1	0	0	0	1	0	0	0	0	0	0
b0870	4HTHRA	0	0	0	0	0	1	0	0	0	0	0	0
b0914	PE160abcpp	1	1	1	1	1	1	1	1	1	1	1	1
b1091	OGMEACPS	0	1	1	1	1	1	1	1	1	1	1	1
b1098	DTMPK	1	1	1	1	1	1	1	1	1	1	1	1
b1131	ADSL2r	1	1	1	1	1	1	1	1	1	1	1	1
b1208	CDPMEK	1	1	1	1	1	1	1	1	1	1	1	1
b1238	DURIK1	0	0	1	1	1	1	1	1	1	1	1	1
b1262	PRAIi	1	1	1	1	1	1	1	1	1	1	1	1
b1281	OMPDC	1	1	1	1	1	1	1	1	1	1	1	1
b1288	EPMEACPR	1	1	1	1	1	1	1	1	1	1	1	1
b1517	PAI2T	0	0	1	1	1	1	1	1	1	1	1	1
b1852	G6PDH2r	0	0	1	1	1	1	1	0	1	1	1	1
b2315	DHFS	1	1	1	1	1	1	1	1	1	1	1	1
b2323	OPMEACPS	1	1	1	1	1	1	1	1	1	1	1	1
b2499	PRAIS	1	1	1	1	1	1	1	1	1	1	1	1
b2508	IMPD	1	0	1	1	1	1	1	1	1	1	1	1
b2530	ICYSDS	1	1	1	1	1	1	1	1	1	1	1	1
b2574	ASPO4	1	1	0	1	0	1	0	0	0	1	1	0
b2585	PSSA160	1	1	1	1	1	1	1	1	1	1	1	1
b2747	MEPCT	1	1	1	1	1	1	1	1	1	1	1	1
b2750	ADSK	1	1	1	1	1	1	1	1	1	1	1	1
b2779	ENO	1	0	1	1	1	0	1	1	1	1	1	1
b2780	CTPS2	1	1	1	1	1	1	1	1	1	1	1	1
b3058	DHNPA2r	1	1	1	1	1	1	1	1	1	1	1	1
b3172	ARGSS	1	1	1	1	1	1	1	1	1	1	1	1
b3189	UAGCVT	1	1	1	1	1	0	1	1	1	1	1	1
b3608	G3PD2	1	0	1	1	1	1	1	1	1	1	1	1
b3633	MOAT	1	1	1	1	1	1	1	1	1	1	1	1
b3639	PPCDC	1	1	1	1	1	1	1	1	1	1	1	1
b3730	UAGDP	1	1	1	1	1	1	1	1	1	1	1	1
b3805	HMBS	1	1	1	1	1	1	1	1	1	1	1	1
b3846	CTECOAI7	0	0	1	0	0	1	0	1	0	0	0	0
b3870	GLNS	1	1	1	1	1	1	1	1	1	1	1	1
b4094	R15BPK	0	0	1	1	1	1	1	1	1	1	1	1
b4177	ADSS	1	1	1	0	0	1	1	1	1	0	0	0
